# Supplementary material for: An Arginine-Rich Motif in the ORF2 capsid protein regulates the hepatitis E virus lifecycle and interactions with the host cell
Source: PLoS Pathog. 2022 Aug 25;18(8):e1010798. doi: 10.1371/journal.ppat.1010798 (PMC9451086; doi:10.1371/journal.ppat.1010798)
Supplement: S1 Data — (XLSX) [file ppat.1010798.s017.xlsx]

## Sheet: FIG 1A, 1B, 1C & 1D
	Kinetics of nuclear ORF2 fluorescence intensity
	Ratio of exact Nuclear/Cytosolic ORF2 Fluorescence Intensities
	Exact Fluorescence = CTCF - mean of integrated density of non-infected cells
	CTCF= Integrated Density-(Area x mean background)
			PLC3/HEV-p6						PLC3/HEV-Sar55						PLC3/HEV-83.2					Huh-7.5 inf HEV-p6
			Ratio of Nuclear/Cytosolic Fluorescence Intensities						Ratio of Nuclear/Cytosolic Fluorescence Intensities						Ratio of Nuclear/Cytosolic Fluorescence Intensities					Ratio of Nuclear/Cytosolic Fluorescence Intensities
			18h	24h	48h	72h			18h	24h	48h	72h			48h	72h	6d			48h	72h	6d
			0.814	0.664	0.59	0.25			0.569	0.419	0.55	0.486			0.341	0.286	0.155			0.849	1.208	0.347
			1.107	0.615	0.633	0.28			0.598	0.607	0.249	0.47			0.156	0.22	0.143			1.135	1.312	2.051
			0.97	0.647	0.58	0.297			0.614	0.573	0.528	0.371			0.388	0.409	0.142			1.231	1.049	1.115
			1.005	0.832	0.777	0.251			0.961	0.611	0.471	0.372			0.241	0.138	0.19			1.203	1.141	1.175
			0.945	0.906	0.599	0.245			0.917	0.385	0.603	0.447			0.321	0.437	0.162			0.895	0.763	0.524
			0.705	0.67	0.338	0.241			0.71	0.787	0.503	0.473			0.469	0.209	0.183			1.396	0.823	0.412
			0.767	0.938	0.333	0.2			0.561	0.567	0.541	0.621			0.264	0.187	0.152			1.381	1.038	1.411
			0.61	0.803	0.419	0.274			0.635	0.332	0.499	0.56			0.277	0.113	0.28			1.775	1.73	1.349
			1.843	0.884	0.631	0.204			1.145	0.656	0.637	0.402			0.163	0.303	0.223			0.892	0.681	1.421
			0.836	0.649	0.58	0.294			0.953	0.728	0.201	0.507			0.168	0.245	0.238			0.946	1.011	1.509
			1.089	0.784	0.311	0.17			0.87	0.532	0.267	0.298			0.242	0.271	0.277			1.012	1.365	0.48
			1.255	0.967	0.443	0.211			0.571	0.92	0.589	0.316			0.183	0.257	0.077			1.156	1.368	0.378
			1.222	1.003	0.325	0.343			0.584	0.42	0.471	0.365			0.263	0.157	0.144			1.405	0.82	0.21
			0.859	1.017	0.294	0.319			0.885	0.427	0.707	0.343			0.321	0.203	0.119			0.879	0.902	0.236
			0.954	0.981	0.356	0.266			0.879	0.428	0.601	0.389			0.367	0.2	0.11			1.339	0.878	0.283
			1.5	1.302	0.322	0.222			0.527	0.394	0.622	0.452			0.305	0.163	0.118			1.445	0.961	2.101
			1.183	1.022	0.324	0.342			0.665	0.317	0.515	0.403			0.363	0.061	0.2			1.303	0.853	0.881
			1.289	0.572	0.269	0.433			0.788	0.626	0.457	0.523			0.225	0.202	0.183			1.144	0.796	1.47
			1.029	0.656	0.41	0.191			1.101	0.681	0.771	0.316			0.378	0.21	0.127			1.312	0.931	1.125
			1.062	0.937	0.354	0.156			0.853	0.817	0.621	0.271			0.27	0.115	0.157			0.995	1.008	2.07
			1.223	0.694	0.515	0.378			0.89	0.387	0.451	0.195			0.249	0.128	0.164			1.107	1.207	1.727
			1.546	1.051	0.366	0.167			0.715	0.392	0.227	0.524			0.172	0.105	0.124			1.446	1.133	1.23
			1.268	0.959	0.252	0.131			0.835	0.722	0.186	0.506			0.303	0.102	0.119			1.786	1.08	1.038
			0.642	0.891	0.627	0.19			0.932	0.608	0.394	0.52			0.334	0.12	0.104			0.695	1.286	2.525
			1.053	1.007	0.307	0.106			0.539	0.76	0.485	0.486			0.225	0.217	0.112			0.759	0.687	0.592
			1.375	0.959	0.407	0.182			0.674	0.791	0.271	0.564			0.286	0.126	0.11			0.764	0.763	0.754
			1.144	0.723	0.438	0.175			0.599	0.606	0.541	0.459			0.222	0.153	0.105			1.168	0.413	1.913
			0.731	0.71	0.162	0.203			0.845	0.412	0.466	0.318			0.423	0.102	0.199			1.335	0.741	1.325
			1.03	0.572	0.149	0.153			0.824	0.625	0.549	0.408			0.186	0.214	0.172			1.174	0.367	1.105
			1.09	0.627	0.76	0.183			0.609	0.9	0.771	0.427			0.388	0.086	0.142			1.326	0.848	0.363
		Descriptive statistics	18h	24h	48h	72h		Descriptive statistics	18h	24h	48h	72h		Descriptive statistics	48h	72h	6d		Descriptive statistics	48h	72h	6d
		Number of values	30	30	30	30		Number of values	30	30	30	30		Number of values	30	30	30		Number of values	30	30	30
		Minimum	0.61	0.572	0.149	0.106		Minimum	0.527	0.317	0.186	0.195		Minimum	0.156	0.061	0.077		Minimum	0.695	0.367	0.21
		Maximum	1.843	1.302	0.777	0.433		Maximum	1.145	0.92	0.771	0.621		Maximum	0.469	0.437	0.28		Maximum	1.786	1.73	2.525
		Range	1.233	0.73	0.628	0.327		Range	0.618	0.603	0.585	0.426		Range	0.313	0.376	0.203		Range	1.091	1.363	2.315
		Mean	1.072	0.8347	0.429	0.2352		Mean	0.7616	0.581	0.4915	0.4264		Mean	0.2831	0.1913	0.1577		Mean	1.175	0.9721	1.104
		Std. Deviation	0.2777	0.1793	0.1641	0.07624		Std. Deviation	0.1722	0.1726	0.1581	0.09797		Std. Deviation	0.08304	0.08883	0.04996		Std. Deviation	0.2743	0.2875	0.644
		Std. Error of Mean	0.0507	0.03273	0.02996	0.01392		Std. Error of Mean	0.03144	0.03151	0.02886	0.01789		Std. Error of Mean	0.01516	0.01622	0.009121		Std. Error of Mean	0.05008	0.05249	0.1176
			PLC3/HEV-p6						PLC3/HEV-Sar55						PLC3/HEV-83.2					Huh-7.5 inf HEV-p6
			Test of Friedman						Test of Friedman						Test of Friedman					Test of Friedman
			p-value	< 2.200 x 10-16	****				p-value	2.029 x 10-8	****				p-value	5.927 x 10-5	****			p-value	0.039	*
			Post hoc test of Nemenyi						Post hoc test of Nemenyi						Post hoc test of Nemenyi					Post hoc test of Nemenyi
				p-value						p-value						p-value					p-value
			18h vs. 24h	0.073					18h vs. 24h	0.014	*				48h vs. 72h	0.019	*			48h vs. 72h	0.027	*
			18h vs. 48h	8.500 x 10-9	****				18h vs. 48h	1.900 x 10-5	****				48h vs. 6d	2.300 x 10-5	****			48h vs. 6d	0.126
			18h vs. 72h	5.100 x 10-15	****				18h vs. 72h	3.100 x 10-8	****

## Sheet: FIG 2B
	Quantification of nuclear fluorescence intensity / ARM mutants
	Ratio of exact Nuclear/Cytosolic ORF2 Fluorescence Intensities
	Exact Fluorescence = CTCF - mean of integrated density of non-infected cells
	CTCF= Integrated Density-(Area x mean background)
	wt	3R/3A	2R/2A	5R/5A	G/A	PSG/3R	dSP	dSP1	PLC3
	1.63102	0.177357	0.28746	0.13505	1.39606	2.23546	1.80411	1.68755	0
	1.47003	0.368333	0.222722	0.150909	1.64635	1.95802	1.56731	1.67897	0
	1.68492	0.154318	0.206186	0.163303	1.69858	1.83005	1.71304	1.84305	0
	1.3857	0.144771	0.294863	0.101641	1.81567	2.20462	1.78357	1.64021	0
	1.86264	0.0953931	0.297883	0.193092	1.90995	2.43691	1.85678	1.4483	0
	1.74139	0.286965	0.233693	0.145129	1.90944	2.19313	1.60162	1.38157	0
	1.35538	0.300565	0.336843	0.155326	1.80449	2.10647	1.87064	1.57216	0
	1.56538	0.189934	0.204531	0.157627	1.85771	1.99654	1.71085	1.74389	0
	1.96729	0.216558	0.0657873	0.153467	1.9831	2.14043	1.85086	1.55992	0
	2.16664	0.203271	0.154601	0.236875	1.51687	1.99955	1.79472	1.81248	0
	1.67817	0.258964	0.0713653	0.307807	1.39057	2.05613	1.77456	1.88433	0
	2.02918	0.0982366	0.146229	0.106719	2.23848	2.1076	1.66907	1.74428	0
	1.92181	0.336115	0.203891	0.185845	1.28329	2.09418	2.13935	1.89053	0
	1.71097	0.421458	0.246755	0.1707	1.76759	1.92725	1.567	1.81061	0
	2.23262	0.301552	0.101037	0.14875	2.40364	2.22027	1.77114	1.744	0
	1.46099	0.203487	0.192784	0.175013	2.23098	1.98005	1.25245	1.44763	0
	1.35408	0.0513182	0.0660519	0.199262	1.50931	2.00352	1.5042	1.56665	0
	1.94992	0.123848	0.12773	0.194653	2.16269	2.07869	1.32619	1.85946	0
	2.02833	0.0884873	0.189718	0.145069	1.37244	2.26546	1.75618	1.70142	0
	2.38264	0.101915	0.233722	0.250424	1.5914	2.24683	1.57596	1.74881	0
	1.91727	0.150869	0.256927	0.140749	1.12837	2.0174	1.6309	1.5024	0
	1.51255	0.127247	0.324626	0.206263	2.02307	1.94656	1.93021	1.59872	0
	1.58003	0.163862	0.141329	0.217025	2.25725	2.00876	2.3934	1.66346	0
	2.08493	0.148584	0.096162	0.186857	1.79799	2.08096	1.75808	1.35529	0
	1.44781	0.125847	0.195163	0.225602	1.53047	2.02367	1.60354	1.43194	0
	1.53239	0.175847	0.126332	0.128511	1.98062	2.02028	1.8615	1.52969	0
	1.84208	0.148861	0.162647	0.156571	1.22491	1.96687	1.85533	1.84063	0
	2.26977	0.163492	0.236168	0.155439	1.49657	2.10816	1.60587	1.58473	0
	1.60663	0.140697	0.157402	0.171944	1.75594	2.1669	1.5113	1.73999	0
	1.74391	0.167477	0.0922598	0.153383	2.08797	2.13261	1.98268	1.80709	0
	Test of Kruskal-Wallis
	p-value	< 2.200 x 10-16	****
	Post hoc test of Conover
		p-value
	wt vs. 3R/3A	< 2.200 x 10-16	****
	wt vs. 2R/2A	< 2.200 x 10-16	****
	wt vs. 5R/5A	< 2.200 x 10-16	****
	wt vs. G/A	0.964
	wt vs. PSG/3R	5.800 x 10-10	****
	wt vs. ΔSP	0.590
	wt vs. ΔSP1	0.034	*
	wt vs. Mock	< 2.200 x 10-16	****

## Sheet: FIG 2D Top
	Infectious titers / ARM mutants
	n=4	wt	3R/3A	2R/2A	5R/5A	G/A	PSG/3R	deltaSP	deltaSP1	PLC3		n=4	wt	3R/3A	2R/2A	5R/5A	G/A	PSG/3R	deltaSP	deltaSP1	PLC3			Extracellular			Intracellular
	Extracellular Titer 1	7600	0	0	0	30	0	0	0	0		Intracellular Titer 1	616000	0	0	0	156000	0	15000	60	0			Mean	95 % confidence interval		Mean	95 % confidence interval
	Extracellular Titer 2	10600	0	40	20	130	0	30	0	0		Intracellular Titer 2	302000	0	0	0	184000	0	13400	100	0		WT	7125	2148.13	12101.9	424500	210504	638496
	Extracellular Titer 3	3000	0	0	0	70	0	0	0	0		Intracellular Titer 3	380000	0	0	0	80000	0	29600	60	0		3R_3A	0	NA	NA	0	NA	NA
	Extracellular Titer 4	7300	0	0	0	80	0	0	0	0		Intracellular Titer 4	400000	0	0	0	65400	0	31200	40	0		2R_2A	10	-21.8245	41.8245	0	NA	NA
																							5R_5A	5	-10.9122	20.9122	0	NA	NA
																							G_A	77.5	12.0532	142.947	121350	29637.6	213062
	Descriptive statistics	wt	3R/3A	2R/2A	5R/5A	G/A	PSG/3R	deltaSP	deltaSP1	PLC3		Descriptive statistics	wt	3R/3A	2R/2A	5R/5A	G/A	PSG/3R	deltaSP	deltaSP1	PLC3		PSG_3R	0	NA	NA	0	NA	NA
	Number of values	4	4	4	4	4	4	4	4	4		Number of values	4	4	4	4	4	4	4	4	4		dSP	7.5	-16.3683	31.3683	22300	7344.76	37255.2
																							dSP1	0	NA	NA	65	24.9551	105.045
	Minimum	3000	0	0	0	30	0	0	0	0		Minimum	302000	0	0	0	65400	0	13400	40	0		PLC3	0	NA	NA	0	NA	NA
	Maximum	10600	0	40	20	130	0	30	0	0		Maximum	616000	0	0	0	184000	0	31200	100	0
	Range	7600	0	40	20	100	0	30	0	0		Range	314000	0	0	0	118600	0	17800	60	0
	Mean	7125	0	10	5	77.5	0	7.5	0	0		Mean	424500	0	0	0	121350	0	22300	65	0
	Std. Deviation	3128	0	20	10	41.13	0	15	0	0		Std. Deviation	134485	0	0	0	57636	0	9399	25.17	0
	Std. Error of Mean	1564	0	10	5	20.56	0	7.5	0	0		Std. Error of Mean	67243	0	0	0	28818	0	4699	12.58	0
	Kruskal-Wallis test + Conover's test
	Mutants were compared to wt
			Extracellular (Conover)			Intracellular (Conover)
	3R/3A		2.4e-07	****		< 2e-16	****
	2R/2A		4.2e-06	****		< 2e-16	****
	5R/5A		3.0e-06	****		< 2e-16	****
	G/A		0.16	ns		3.8e-07	****
	PSG/3R		2.4e-07	****		< 2e-16	****
	dSP		3.5e-06	****		2.5e-13	****
	dSP1		2.4e-07	****		< 2e-16	****
	PLC3		2.4e-07	****		< 2e-16	****

## Sheet: FIG 2D Bottom
	RNA titers / ARM mutants
	Extracellular RNA	wt	3R/3A	2R/2A	5R/5A	G/A	PSG/3R	deltaSP	deltaSP1	PLC3			Intracellular RNA	wt	3R/3A	2R/2A	5R/5A	G/A	PSG/3R	deltaSP	deltaSP1	PLC3
	T3-m3-1	72400000	0	786000	2060000	4990000	440000	9200000	229000	0			T3-1	361000000	371000000	431000000	419000000	332000000	845000	216000000	205000000	0
	T3-m3-2	73400000	0	434000	2130000	3580000	428000	7060000	688000	0			T3-2	467000000	459000000	250000000	811000000	479000000	775000	220000000	51500000	0
	T3-m3-3	72600000	0	894000	2370000	6370000	472000	8910000	908000	0			T3b-1	476000000	118000000	134000000	186000000	406000000	33300000	110000000	58300000	0
	T2-1	15500000	108000	72200	281000	324000	539000	251000	0	0			T3b-2	528000000	144000000	86100000	198000000	387000000	50300000	122000000	42100000	0
	T2-2	33900000	108000	73400	280000	402000	833000	206000	77800	0			T3b-3	291000000	121000000	417000000	507000000	385000000	53400000	144000000	59200000	0
	Descriptive statistics	wt	3R/3A	2R/2A	5R/5A	G/A	PSG/3R	deltaSP	deltaSP1	PLC3			Descriptive statistics	wt	3R/3A	2R/2A	5R/5A	G/A	PSG/3R	deltaSP	deltaSP1	PLC3
	Number of values	5	5	5	5	5	5	5	5	5			Number of values	5	5	5	5	5	5	5	5	5
	Minimum	15500000	0	72200	280000	324000	428000	206000	0	0			Minimum	291000000	118000000	86100000	186000000	332000000	775000	110000000	42100000	0
	Maximum	73400000	108000	894000	2370000	6370000	833000	9200000	908000	0			Maximum	528000000	459000000	431000000	811000000	479000000	53400000	220000000	205000000	0
	Range	57900000	108000	821800	2090000	6046000	405000	8994000	908000	0			Range	237000000	341000000	344900000	625000000	147000000	52625000	110000000	162900000	0
	Mean	53560000	43200	451920	1424200	3133200	542400	5125400	380560	0			Mean	424600000	242600000	263620000	424200000	397800000	27724000	162400000	83220000	0
	Std. Deviation	27139326	59154	385626	1050361	2714557	168069	4545011	397546	0			Std. Deviation	96209667	160739852	158146837	257100564	53082012	25733022	52218771	68420297	0
	Std. Error of Mean	12137075	26454	172457	469736	1213987	75163	2032591	177788	0			Std. Error of Mean	43026271	71885047	70725416	114978868	23738997	11508157	23352944	30598487	0
		Kruskal-Wallis test + Conover's test
		Mutants were compared to wt
				Extracellular (Conover)			Intracellular (Conover)
		3R_3A		8.9e-08	****		0.0197	*
		2R_2A		8.5e-05	****		0.046	*
		5R_5A		0.0033	**		0.6171	ns
		G_A		0.0100	**		0.6171	ns
		PSG_3R		0.0013	**		5.8e-07	****
		dSP		0.0100	**		0.0028	**
		dSP1		2.9e-05	****		2.3e-05	****
		PLC3		2.2e-08	****		2.5e-08	****

## Sheet: FIG 2E
	PLA ORF2/Importin							Raw data
		Spot/cell
		wt	5R/5A	PSG/3R	PLC3			wt	Image	Nb of spot	Nb of cell	Nb of spot/cell		5R/5A	Image	Nb of spot	Nb of cell	Nb of spot/cell
		4.3	1.4	3.8	0.7				1	104	24	4.33333			1	21	15	1.4
		3.8	1.5	6.3	0.3				2	30	8	3.75			2	25	16	1.5625
		6	1.2	4.9	0.6				3	174	29	6			3	16	12	1.33333
		3.6	1.3	4.8	0.6				4	89	25	3.56			4	30	22	1.36364
		4.5	0.8	3.9	0.5				5	81	18	4.5			5	22	26	0.846154
		6	1.1	5.8	0.6				6	85	14	6.07143			6	20	17	1.17647
		6	1.3	4.7	0.4				7	154	26	5.92308			7	10	8	1.25
		4.4	0.6	5	0.8				8	111	25	4.44			8	10	17	0.588235
		4	1.2	5.1	0.6				9	48	12	4			9	12	10	1.2
		8	0.8	4.7	0.3				10	139	16	8.6875			10	10	13	0.769231
		5.7	1	4.1	0.5				11	108	19	5.68421			11	16	16	1
		7.3	1	4.9	0.6				12	80	11	7.27273			12	24	23	1.04348
										Total	227					Total	195
	Descriptive statistics	wt	5R/5A	PSG/3R	Mock
	Number of values	12	12	12	12
								PSG/3A	Image	Nb of spot	Nb of cell	Nb of spot/cell		Mock	Image	Nb of spot	Nb of cell	Nb of spot/cell
	Minimum	3.6	0.6	3.8	0.3				1	98	26	3.76923			1	10	14	0.714286
	Maximum	8	1.5	6.3	0.8				2	95	15	6.33333			2	3	9	0.333333
	Range	4.4	0.9	2.5	0.5				3	34	7	4.85714			3	10	16	0.625
									4	48	10	4.8			4	12	20	0.6
	Mean	5.3	1.1	4.833	0.5417				5	54	14	3.85714			5	14	25	0.56
	Std. Deviation	1.421	0.2697	0.7203	0.1505				6	58	10	5.8			6	9	15	0.6
	Std. Error of Mean	0.4101	0.07785	0.2079	0.04345				7	66	14	4.71429			7	10	22	0.454545
									8	55	11	5			8	15	18	0.833333
	Test of Kruskal-Wallis								9	76	15	5.06667			9	7	11	0.636364
	p-value	1.597 x 10-8	****						10	75	16	4.6875			10	6	18	0.333333
									11	65	16	4.0625			11	6	11	0.545455
	Post hoc test of Conover								12	54	11	4.90909			12	9	14	0.642857
		p-value								Total	165					Total	193
	wt vs. 5R/5A	8.700 x 10-10	****
	wt vs. PSG/3R	0.650
	wt vs. PLC3	1.400 x 10-15	****

## Sheet: FIG 3A
	Quantification of nuclear fluorescence intensity / Nuclear export inhibitors
	Ratio of exact Nuclear/Cytosolic ORF2 Fluorescence Intensities
	Exact Fluorescence = CTCF - mean of integrated density of non-infected cells
	CTCF= Integrated Density-(Area x mean background)
		wt	EtOH	LepB	DMSO	Verd	PLC3
		0.267241	0.216078	2.0016	0.145717	3.69586	0
		0.296206	0.218757	2.07489	0.166896	3.26977	0
		0.293528	0.237605	2.04785	0.209955	2.6314	0
		0.344906	0.340726	2.22729	0.138523	3.70961	0
		0.296903	0.293105	2.47473	0.160283	3.07283	0
		0.301658	0.227061	2.50026	0.110007	3.29668	0
		0.209352	0.360645	2.82252	0.556583	2.52324	0
		0.296094	0.232956	1.75942	0.214585	3.28125	0
		0.298101	0.232613	2.33898	0.245178	3.32448	0
		0.259566	0.248835	2.76615	0.322674	3.00048	0
		0.27292	0.223177	3.01178	0.206241	2.89368	0
		0.303698	0.23457	2.07745	0.309651	2.57458	0
		0.285371	0.202791	2.0673	0.155992	3.1165	0
		0.263678	0.255287	2.46568	0.261883	3.52616	0
		0.285681	0.225431	3.00584	0.240602	2.97943	0
		0.304359	0.217829	2.14598	0.311358	2.88061	0
		0.277604	0.229223	2.41658	0.256125	2.72975	0
		0.288453	0.268549	2.61405	0.210001	3.15176	0
		0.246612	0.351717	2.10128	0.174353	2.39439	0
		0.274248	0.264463	2.15629	0.211171	2.71087	0
		0.261917	0.304723	3.17023	0.295239	2.74532	0
		0.30633	0.333913	2.62591	0.257103	2.67596	0
		0.268125	0.239103	2.00366	0.312316	2.8742	0
		0.284251	0.327968	1.93543	0.286121	2.69816	0
		0.256865	0.23295	3.13525	0.331591	2.79755	0
		0.361525	0.239233	2.55369	0.282937	2.55812	0
		0.307082	0.247603	2.18164	0.381198	2.8506	0
		0.287145	0.258633	2.66053	0.356313	2.81238	0
		0.347781	0.27949	2.75193	0.469756	2.5028	0
		0.26046	0.294903	2.81134	0.414466	2.75372	0
		0.31505	0.237658	2.18523	0.415952		0
		0.304252	0.254903	2.44768	0.290893		0
		0.310029	0.259887	2.17878	0.450387		0
	Descriptive statistics	wt	EtOH	LepB	DMSO	Verd	PLC3
	Number of values	33	33	33	33	30	33
	Minimum	0.2094	0.2028	1.759	0.11	2.394	0
	Maximum	0.3615	0.3606	3.17	0.5566	3.71	0
	Range	0.1522	0.1579	1.411	0.4466	1.315	0
	Mean	0.289	0.2604	2.416	0.2773	2.934	0
	Std. Deviation	0.02984	0.04266	0.3733	0.1047	0.3471	0
	Std. Error of Mean	0.005195	0.007427	0.06498	0.01823	0.06338	0
	Kruskal-Wallis test + Conover's test
	Treatments were compared to wt
			Comparison to wt (Conover)
	EtOH		0.00027	***
	LepB		< 2e-16	****
	DMSO		0.01609	*
	Verd		< 2e-16	****
	PLC3		< 2e-16	****

## Sheet: FIG 3C
	Quantification of nuclear ORF2 fluorescence intensity / NES mutants
	Ratio of exact Nuclear/Cytosolic ORF2 Fluorescence Intensities
	Exact Fluorescence = CTCF - mean of integrated density of non-infected cells
	CTCF= Integrated Density-(Area x mean background)
		wt	NES9	NES10	NES12	PLC3
		0.281107	2.39287	1.34718	1.78818	0
		0.161302	2.33717	2.02736	1.76135	0
		0.258659	1.76635	0.997785	1.72364	0
		0.403086	1.94975	2.55786	1.91257	0
		0.351239	2.07499	1.096	1.98114	0
		0.78281	1.91075	1.97017	1.77481	0
		0.278912	2.10292	2.80608	1.66171	0
		0.289039	2.33742	2.02722	1.42608	0
		0.203606	2.274	2.17708	1.40456	0
		0.21902	1.98653	1.47625	1.2123	0
		0.263344	1.6508	1.93025	1.4694	0
		0.338272	1.45564	1.55843	1.83239	0
		0.146536	2.24982	2.01476	1.30812	0
		0.0735568	1.6242	2.51551	1.57283	0
		0.248849	1.8634	1.89697	1.52246	0
		0.227137	2.11574	2.04053	1.73423	0
		0.303692	2.27065	2.19914	1.20048	0
		0.220645	2.21595	2.06248	1.61203	0
		0.219003	1.98207	2.17646	1.37226	0
		0.28225	1.8161	2.21968	1.44384	0
		0.301232	1.86152	2.37416	1.75243	0
		0.546102	2.85948	2.0413	1.57199	0
		0.190358	1.46065	1.95764	1.29869	0
		0.197592	2.60867	2.00353	1.46582	0
		0.30973	2.62114	1.81769	1.69095	0
		0.392254	1.78007	1.94083	1.56125	0
		0.374895	1.55001	1.98862	1.63577	0
		0.230701	1.95812	2.06625	1.59407	0
		0.213577	2.5339	1.79385	1.47041	0
		0.332043	1.95982	1.99435	1.18828	0
					1.72955
	Descriptive statistics	wt	NES9	NES10	NES12	PLC3
	Number of values	30	30	30	31	30
	Minimum	0.07356	1.456	0.9978	1.188	0
	Maximum	0.7828	2.859	2.806	1.981	0
	Range	0.7093	1.404	1.808	0.7929	0
	Mean	0.288	2.052	1.969	1.57	0
	Std. Deviation	0.1299	0.3528	0.3858	0.2089	0
	Std. Error of Mean	0.02371	0.0644	0.07044	0.03752	0
	Kruskal-Wallis test + Conover's test
	Mutants were compared to wt
		WT (Conover)
	NES9	< 2e-16	****
	NES10	< 2e-16	****
	NES12	3.7e-15	****
	PLC3	1.9e-10	****

## Sheet: FIG 3E
	Infectious titers / NES mutants
		wt	NES9	NES10	NES12	PLC3			wt	NES9	NES10	NES12	PLC3				Extracellular			Intracellular
	Extracellular Titer 1	39000	0	0	1000	0		Intracellular Titer 1	462000	0	0	5400	0				Mean	95 % confidence interval		Mean	95 % confidence interval
	Extracellular Titer 2	40000	0	0	1050	0		Intracellular Titer 2	288000	0	0	6600	0			WT	31666.7	24436.5	38896.9	598500	332102	864898
	Extracellular Titer 3	26000	0	0	840	0		Intracellular Titer 3	411000	0	0	12600	0			NES9	0	NA	NA	0	NA	NA
	Extracellular Titer 4	34000	0	0	30	0		Intracellular Titer 4	960000	0	0	12900	0			NES10	0	NA	NA	0	NA	NA
	Extracellular Titer 5	25000	0	0	70	0		Intracellular Titer 5	690000	0	0	11400	0			NES12	545	50.5053	1039.49	10150	6710.32	13589.7
	Extracellular Titer 6	26000	0	0	280	0		Intracellular Titer 6	780000	0	0	12000	0			PLC3	0	NA	NA	0	NA	NA
	Descriptive statistics	wt	NES9	NES10	NES12	PLC3		Descriptive statistics	wt	NES9	NES10	NES12	PLC3
	Number of values	6	6	6	6	6		Number of values	6	6	6	6	6
	Minimum	25000	0	0	30	0		Minimum	288000	0	0	5400	0
	Maximum	40000	0	0	1050	0		Maximum	960000	0	0	12900	0
	Range	15000	0	0	1020	0		Range	672000	0	0	7500	0
	Mean	31667	0	0	545	0		Mean	598500	0	0	10150	0
	Std. Deviation	6890	0	0	471.2	0		Std. Deviation	253849	0	0	3278	0
	Std. Error of Mean	2813	0	0	192.4	0		Std. Error of Mean	103633	0	0	1338	0
	Kruskal-Wallis test + Conover's test
	Mutants were compared to wt
			Extracellular (Conover)				Intracellular (Conover)
	NES9		< 2e-16	****			< 2e-16	****
	NES10		< 2e-16	****			< 2e-16	****
	NES12		3.6e-09	****			4.1e-09	****
	PLC3		< 2e-16	****			< 2e-16	****

## Sheet: FIG 3F
	RNA titers / NES mutants
	Extracellular RNA	wt	NES9	NES10	NES12	PLC3		Intracellular RNA	wt	NES9	NES10	NES12	PLC3
	T1	15500000	395000	434000	2680000	0		T1	110000000	18000000	44000000	51000000	0
	T2	32600000	372000	469000	3210000	0		T2	84000000	17000000	43000000	48000000	0
	T3	29900000	676000	513000	2690000	0		T3	89000000	17000000	47000000	45000000	0
	T4	69200000	638000	244000	4410000	0		T4	110000000	210000000	100000000	96000000	0
	T5	56100000	652000	183000	6110000	0		T5	99000000	220000000	120000000	110000000	0
	T6	67400000	656000	215000	7420000	0		T6	130000000	260000000	130000000	97000000	0
	Descriptive statistics	wt	NES9	NES10	NES12	PLC3		Descriptive statistics	wt	NES9	NES10	NES12	PLC3
	Number of values	6	6	6	6	6		Number of values	6	6	6	6	6
	Minimum	15500000	372000	183000	2680000	0		Minimum	84000000	17000000	43000000	45000000	0
	Maximum	69200000	676000	513000	7420000	0		Maximum	130000000	260000000	130000000	110000000	0
	Range	53700000	304000	330000	4740000	0		Range	46000000	243000000	87000000	65000000	0
	Mean	45116667	564833	343000	4420000	0		Mean	103666667	123666667	80666667	74500000	0
	Std. Deviation	22192559	141173	144805	1966764	0		Std. Deviation	16717257	117678659	40623474	29507626	0
	Std. Error of Mean	9060074	57634	59116	802928	0		Std. Error of Mean	6824791	48042111	16584464	12046438	0
	Kruskal-Wallis test + Conover's test
	Mutants were compared to wt
		Extracellular (Conover)			Intracellular (Conover)
	NES9	5.5e-10	****		0.53225	ns
	NES10	2.9e-12	****		0.53225	ns
	NES12	0.00012	***		0.53225	ns
	PLC3	2.4e-15	****		0.00046	***

## Sheet: FIG 5B
	Ratio nuclear/cyto ORF2 and C1
		ORF2 wt	ORF2 ΔARM	ORF2 5R/5A	ORF2 PSG/3R	C1	C1ΔARM	C15R/5A	C1PSG/3R
		0.418	0.138	0.288	0.452	0.57	0.067	0.238	0.334
		0.255	0.117	0.083	0.451	0.237	0.077	0.199	0.185
		0.573	0.15	0.271	0.771	0.348	0.086	0.238	0.22
		0.223	0.143	0.102	1.655	0.276	0.112	0.177	0.325
		0.159	0.175	0.135	0.373	0.205	0.2	0.021	0.425
		0.455	0.169	0.192	0.669	0.206	0.055	0.217	0.165
		0.253	0.146	0.154	1.097	0.193	0.094	0.245	0.234
		0.163	0.173	0.125	0.756	0.275	0.102	0.144	0.347
		0.469	0.208	0.218	0.281	0.264	0.102	0.349	1.186
		0.224	0.218	0.152	0.519	0.296	0.192	0.19	1.372
		0.282	0.377	0.112	0.453	0.446	0.176	0.283	0.519
		0.236	0.244	0.168	0.283	0.164	0.184	0.121	0.315
		0.261	0.195	0.103	0.854	0.341	0.133	0.143	0.875
		0.217	0.367	0.149	1.001	0.342	0.234	0.337	0.688
		0.235	0.124	0.105	0.741	0.431	0.095	0.263	0.613
		0.179	0.201	0.066	0.427	0.249	0.165	0.324	0.22
		0.399	0.211	0.149	0.51	0.194	0.174	0.33	0.195
		0.217	0.228	0.136	0.7	0.277	0.186	0.108	0.212
		0.211	0.194	0.184	0.3	0.257	0.163	0.24	0.954
		0.269	0.309	0.118	0.529	0.314	0.283	0.323	0.27
		0.126	0.174	0.097	0.26	0.402	0.087	0.258	1.035
		0.171	0.306	0.088	0.717	0.18	0.192	0.327	0.145
		0.308	0.174	0.196	0.708	0.321	0.167	0.172	0.318
		0.325	0.244	0.169	0.399	0.382	0.124	0.262	0.461
		0.366	0.298	0.185	1.192	0.23	0.114	0.165	1.365
		0.451	0.147	0.12	0.738	0.236	0.211	0.126	1.153
		0.384	0.115	0.119	0.908	0.477	0.197	0.253	0.572
		0.406	0.13	0.132	1.508	0.155	0.119	0.177	0.407
		0.442	0.065	0.111	1.242	0.22	0.188	0.155	0.655
		0.247	0.268	0.128	0.729	0.203	0.121	0.135	0.855
									0.704
									0.529
									0.559
	Descriptive statistics	ORF2 wt	ORF2 ΔARM	ORF2 5R/5A	ORF2 PSG/3R	C1	C1ΔARM	C15R/5A	C1PSG/3R
	Number of values	30	30	30	30	30	30	30	33
	Minimum	0.126	0.065	0.066	0.26	0.155	0.055	0.021	0.145
	Maximum	0.573	0.377	0.288	1.655	0.57	0.283	0.349	1.372
	Range	0.447	0.312	0.222	1.395	0.415	0.228	0.328	1.227
	Mean	0.2975	0.2003	0.1452	0.7074	0.2897	0.1467	0.2173	0.5579
	Std. Deviation	0.1128	0.07515	0.05153	0.3565	0.1006	0.05502	0.0812	0.3595
	Std. Error of Mean	0.02059	0.01372	0.009409	0.06509	0.01838	0.01004	0.01482	0.06258
	Kruskal-Wallis test + Conover's test
	Mutants/chimeras were compared to ORF2wt
		WT (Conover)
	ORF2_dARM	4.6e-05	****
	ORF2_5R5A	4.3e-12	****
	ORF2_PSG3R	7.0e-08	****
	C1	0.9911	ns
	C1_dARM	9.8e-12	****
	C1_5R5A	0.0024	**
	C1_PSG3R	0.0016	**

[truncated: 14 more sheets: FIG 6B, S2 Fig A, B &C, S3 FIG, S4 FIG, S5 FIG, S6 FIG A left, S6 FIG A right, S6 FIG D, S7 FIG, S8A FIG, S8B FIG, S8C FIG, S12 FIG, S13 FIG]
