# Supplementary material for: An Arginine-Rich Motif in the ORF2 capsid protein regulates the hepatitis E virus lifecycle and interactions with the host cell
Source: PLoS Pathog. 2022 Aug 25;18(8):e1010798. doi: 10.1371/journal.ppat.1010798 (PMC9451086; doi:10.1371/journal.ppat.1010798)
Supplement: S2 Data — (ZIP) [file ppat.1010798.s018.zip]

Archive with 22 entries (19 files):
- Data S2-Uncropped gels/
- Data S2-Uncropped gels/Uncropped Gels - FIG4 D-F.tif
- __MACOSX/
- __MACOSX/Data S2-Uncropped gels/
- __MACOSX/Data S2-Uncropped gels/._Uncropped Gels - FIG4 D-F.tif
- Data S2-Uncropped gels/Uncropped Gels - S12 FIG .tif
- __MACOSX/Data S2-Uncropped gels/._Uncropped Gels - S12 FIG .tif
- Data S2-Uncropped gels/Uncropped Gels - S7A FIG.tif
- __MACOSX/Data S2-Uncropped gels/._Uncropped Gels - S7A FIG.tif
- Data S2-Uncropped gels/Uncropped Gels - FIG4 A,C.tif
- __MACOSX/Data S2-Uncropped gels/._Uncropped Gels - FIG4 A,C.tif
- Data S2-Uncropped gels/Uncropped Gels - FIG6D.tif
- __MACOSX/Data S2-Uncropped gels/._Uncropped Gels - FIG6D.tif
- Data S2-Uncropped gels/Uncropped Gels - FIG4 G.tif
- __MACOSX/Data S2-Uncropped gels/._Uncropped Gels - FIG4 G.tif
- Data S2-Uncropped gels/Uncropped Gels - FIG5C.tif
- __MACOSX/Data S2-Uncropped gels/._Uncropped Gels - FIG5C.tif
- Data S2-Uncropped gels/Uncropped Gels - FIG2C.tif
- __MACOSX/Data S2-Uncropped gels/._Uncropped Gels - FIG2C.tif
- Data S2-Uncropped gels/Uncropped Gels - FIG3D.tif
- __MACOSX/Data S2-Uncropped gels/._Uncropped Gels - FIG3D.tif
- __MACOSX/._Data S2-Uncropped gels
